# Supplementary material for: Traditional Chinese medicine interventions for post-stroke cognitive impairment: an evidence mapping
Source: Front Neurol. 2026 Jun 18;17:1818770. doi: 10.3389/fneur.2026.1818770 (PMC13322840; doi:10.3389/fneur.2026.1818770)
Supplement: Supplementary file 1 [file Table_1.xlsx]

## Sheet: Sheet1
Supplementary Table 1. Summary of grey literature and trial registry searches (from inception to December 31, 2024)
Source type	Database / Registry	Search strategy	Total records retrieved	Records meeting inclusion criteria	Examples of excluded records (with reason for exclusion)
Grey literature (degree theses)	CNKI, Wanfang, VIP, SinoMed	Subject‑based search terms as described in Section 2.2 (Chinese)	Not separately counted (integrated with main search)	2	Included: Feng, 2023 (master’s thesis); Liu, 2023 (master’s thesis).
Trial registries	PROSPERO	“post‑stroke cognitive impairment” AND “traditional Chinese medicine”	9	0	Excluded (ongoing, no completed publication): CRD420251086349; CRD420261285088; CRD420251229557; CRD420251050586; CRD420251021249; CRD420251232420; CRD420251134456; CRD420251044599; CRD420251002504; CRD420261352135; CRD42024543596; CRD420251178609; CRD420261329420.
	ClinicalTrials.gov	“post‑stroke cognitive impairment” AND “traditional Chinese medicine” (including acupuncture, herbal)	12	0	Excluded (primary trials, not systematic reviews): NCT04596072; NCT05924308; plus others.
	Chinese Clinical Trial Registry (ChiCTR)	Chinese equivalents (脑卒中后认知障碍, 中医药)	6	0	Excluded (ongoing primary trials): ChiCTR2600119523; ChiCTR2500114053; ChiCTR2500096896; ChiCTR2500095137; ChiCTR2400088177; ChiCTR2400087654; ChiCTR2400081435; ChiCTR2400081207; ChiCTR2400080973; ChiCTR2400080462; ChiCTR2400079845; ChiCTR2300078391; ChiCTR2300075437; ChiCTR2300068950; ChiCTR2000040910; ChiCTR2000040496; ChiCTR2000034027; ChiCTR2000033801; ChiCTR2000031625; ChiCTR-INR-17013042; C…
